# Supplementary material for: Allelic variants of IRKI contribute to photosynthetic efficiency by regulating rubisco activase in Populus
Source: Plant Physiol. 2025 Sep 29;199(2):kiaf465. doi: 10.1093/plphys/kiaf465 (PMC12541374; doi:10.1093/plphys/kiaf465)
Supplement: kiaf465_Supplementary_Data [file kiaf465_supplementary_data.zip]

Archive with 2 entries (2 files):
- Supplementary Data.pdf
- Supplemental Table.xlsx
