# Supplementary material for: Allelic variants of IRKI contribute to photosynthetic efficiency by regulating rubisco activase in Populus
Source: Plant Physiol. 2025 Sep 29;199(2):kiaf465. doi: 10.1093/plphys/kiaf465 (PMC12541374; doi:10.1093/plphys/kiaf465)
Supplement: kiaf465_Supplementary_Data [file kiaf465_supplementary_data.zip › Supplemental Table.xlsx]

## Sheet: Supporting Table legends
Supplementary Tables
Supplementary Table S1. Phenotypic variation of 17 photosynthetic traits in the association population of Populus tomentosa.
Supplementary Table S2. Details of significant SNPs associated with photosynthetic traits in the association population of Populus tomentosa.
Supplementary Table S3. Variants in the genomic region of PtoIRKI.
Supplementary Table S4. Differences in photosynthetic traits among different PtoIRKI haplotypes.
Supplementary Table S5. Mendelian randomization (MR) test for variants.
Supplementary Table S6. The 30 prioritized genes identified using linear mixing model (LMM) and recursive feature elimination (RFE).
Supplementary Table S7. Predicting upstream regulators based on the promoters of PtoIRKIhap1 and PtoIRKIhap2.
Supplementary Table S8. Pearson correlation coefficients between the top five prioritized genes and PtoIRKI expression.
Supplementary Table S9. Putative proteins interacting with PtoIRKI based on yeast two-hybrid (Y2H) assays screening library.
Supplementary Table S10. The oligonucleotide sequences of primers used in this study.

## Sheet: Supplementary Table S1
Supplementary Table S1. Phenotypic variation of 17 photosynthetic traits in the association population of Populus tomentosa
Class	Photosynthesis-related traits	Abbreviation	Unit	Minimum	Maximum	Mean	Standard deviation	Coefficient of variation
Photosynthetic characterizes	Transpiration rate	Tr	mmol H2O·m-2·s-1	0.569556	5.07778	2.7063	1.1685	0.431768
	Net photosynthesis	Pn	μmol CO2·m-2·s-1	2.43111	22.7222	14.4232	5.12134	0.355076
	Leaf internal CO2 concentration	Ci	μmol CO2·mol-1	6.4	288.333	173.535	72.2586	0.416393
	Stomatal conductance	Gs	mol H2O·m-2·s-1	0.0147667	7.70163	0.227991	0.829721	3.63927
Pigment content	The content of total chlorophyl	Chl	mg/g(leaf fresh weight)	0.0502227	1.36055	0.607579	0.341581	0.5622
	The content of chlorophyl a	Chla	mg/g(leaf fresh weight)	0.0337318	0.98917	0.43781	0.242287	0.553406
	The content of chlorophyl b	Chlb	mg/g(leaf fresh weight)	0.00406458	0.801288	0.18425	0.123631	0.670995
	The content of carotene	Car	mg/g(leaf fresh weight)	0.000387812	0.0887506	0.0147337	0.0153578	1.04236
Enzyme activity	Ribulose bisphosphate carboxylase oxygenase	Rubisco	μmol/min/g	0.0231161	7.37185	1.20018	1.40055	1.16696
	Rubisco activase	Rca	U/mg	0.633702	164.035	12.3551	26.8895	2.1764
	Sedoheptulose-1,7-bisphosphatase	SBP	IU/μg	0.634179	177.349	10.0487	25.9074	2.57819
	Transketolase	TKT	U/L/g	31.3297	1306.79	228.605	162.293	0.709926
	Fructose-1,6-bisphosphate aldolase	FDA	nmol/min/g	22.2934	179.419	62.6146	34.4018	0.549422
	Ferredoxin	FDX	ng/mg	1.11467	12.4581	3.40668	1.9828	0.582032
	Leaf type ferredoxin NADP+ oxidoreductase	LFNR	IU/L/g	65.5389	234.426	111.621	31.0104	0.277817
	Ribulose-5-phosphoe-kinase	Ru5PK	IU/ug	0.306688	4.28668	1.19301	0.729938	0.611846
	Chloroplast type fructose 1,6-bisphosphatase	ChlFBP	nmol/min/g	2.27795	31.3796	12.0922	5.47531	0.452797

## Sheet: Supplementary Table S2
Supplementary Table S2. Details of significant SNPs associated with photosynthetic traits in the association population of Populus tomentosa
Traits	Associated SNP	P-value	Marker R2	Allele	Position	Code Variant	Gene annotation	Description
Car	Chr5_10194235	4.9384e-07	0.133774	G/A	promoter	—	Ptom.005G.01227	Domain of unknown function (DUF4228)
Car	Chr6_662583	3.3444e-07	0.138609	G/A	flanking region	—	—	—
Car	Chr6_2729481	7.9078e-08	0.15704	A/G	promoter	—	Ptom.006G.00335	Strictosidine synthase
Car	Chr10_13081337	7.9078e-08	0.15704	C/T	promoter	—	Ptom.010G.01327	Belongs to the ubiquitin-conjugating enzyme family(UBC24)
					downstream	—	Ptom.010G.01326	Enoyl-CoA hydratase
SBPase	Chr1_2876691	2.7903e-07	0.11168	C/A	flanking region	—	—	—
SBPase	Chr1_4016392	2.5817e-10	0.210874	A/G	flanking region	—	—	—
SBPase	Chr1_6164271	4.5823e-09	0.173617	T/C	coding region	synonymous	Ptom.001G.00689	—
SBPase	Chr1_6767194	4.2401e-07	0.124777	A/G	downstream	—	Ptom.001G.00756	Class III peroxidase family protein
SBPase	Chr1_14827069	5.0067e-10	0.199614	G/A	flanking region	—	—	—
SBPase	Chr1_15557655	1.5846e-08	0.160086	G/A	flanking region	—	—	—
SBPase	Chr1_16336835	3.0621e-08	0.132177	G/A	flanking region	—	—	—
SBPase	Chr1_16692475	3.9185e-07	0.12558	T/A	flanking region	—	—	—
SBPase	Chr1_16945360	1.4388e-07	0.135931	A/G	flanking region	—	—	—
SBPase	Chr1_20007007	6.3225e-08	0.125863	A/T	flanking region	—	—	—
SBPase	Chr1_22995040	3.3903e-07	0.188803	C/T	flanking region	—	—	—
SBPase	Chr1_25639620	5.0078e-08	0.147123	A/G	promoter	—	Ptom.001G.02301	Domain of unknown function (DUF4378)
SBPase	Chr1_26598777	1.6421e-07	0.115623	A/T	promoter	—	Ptom.001G.02413	Prokaryotic RING finger family 4
SBPase	Chr1_27627294	2.744e-07	0.129231	G/A	flanking region	—	—	—
SBPase	Chr1_28429320	3.5374e-07	0.129831	A/G	flanking region	—	—	—
SBPase	Chr1_30679487	1.8841e-10	0.211566	A/G	flanking region	—	—	—
SBPase	Chr1_31349186	1.8852e-10	0.211557	G/A	intron	—	Ptom.001G.02865	Alpha-L-fucosidase
SBPase	Chr1_31438379	2.7182e-07	0.111557	C/T	flanking region	—	—	—
SBPase	Chr1_31805481	4.3617e-07	0.106326	G/C	intron	—	Ptom.001G.02920	Retinoblastoma-binding protein
SBPase	Chr1_32689227	2.9334e-07	0.1311	T/C	flanking region	—	—	—
SBPase	Chr1_36618284	1.8808e-10	0.211586	A/G	flanking region	—	—	—
SBPase	Chr1_37940425	2.6909e-07	0.130403	T/C	flanking region	—	—	—
SBPase	Chr1_41409811	3.8665e-07	0.1298	T/G	flanking region	—	—	—
SBPase	Chr1_41644367	9.3571e-08	0.14046	C/T	promoter	—	Ptom.001G.03649	Histidine biosynthesis bifunctional protein hisIE
SBPase	Chr1_44003628	1.8727e-10	0.21164	G/A	promoter	—	Ptom.001G.03824	G-type lectin S-receptor-like serine threonine-protein kinase(RK3)
SBPase	Chr1_44567068	2.8709e-09	0.179586	T/A	flanking region	—	—	—
SBPase	Chr1_45817799	3.407e-07	0.12788	C/A	flanking region	—	—	—
SBPase	Chr1_46092288	4.0456e-07	0.125257	C/T	flanking region	—	—	—
SBPase	Chr1_48790660	7.4414e-09	0.146697	G/A	flanking region	—	—	—
SBPase	Chr1_49817834	3.5242e-07	0.143149	G/A	flanking region	—	—	—
SBPase	Chr2_7009712	2.912e-07	0.129583	T/C	flanking region	—	—	—
SBPase	Chr2_7040118	2.7971e-08	0.133091	A/G	flanking region	—	—	—
SBPase	Chr2_12340017	2.2325e-07	0.132354	T/C	promoter	—	Ptom.002G.01759
SBPase	Chr2_12953143	1.9671e-09	0.183374	T/C	flanking region	—	—	—
SBPase	Chr2_13434376	2.7642e-07	0.130123	G/A	promoter	—	Ptom.002G.01893	Isoform X1
SBPase	Chr2_14788926	2.6138e-07	0.130706	T/A	intron	—	Ptom.002G.02007	Calcium-binding protein
SBPase	Chr2_16286238	2.7182e-07	0.111557	T/C	flanking region	—	—	—
SBPase	Chr2_23933116	4.5138e-07	0.12414	A/G	flanking region	—	—	—
SBPase	Chr3_1216916	2.7182e-07	0.111557	C/A	flanking region	—	—	—
SBPase	Chr3_1324809	1.79e-07	0.114791	T/G	flanking region	—	—	—
SBPase	Chr3_4194804	3.7142e-07	0.126129	C/T	flanking region	—	—	—
SBPase	Chr3_5785421	2.7498e-09	0.18712	G/A	flanking region	—	—	—
SBPase	Chr3_6419866	4.0165e-07	0.1071	G/C	flanking region	—	—	—
SBPase	Chr3_8032370	4.0165e-07	0.1071	A/T	downstream	—	Ptom.003G.00462	Zinc finger CCCH domain-containing protein(C3H39)
SBPase	Chr3_8494110	5.8569e-10	0.176814	T/A	promoter	—	Ptom.003G.00498	Pectinesterase(PME1)
SBPase	Chr3_11755933	2.3554e-07	0.11312	G/A	intron	—	Ptom.003G.00915	Nitrate transporter(NRT1.1)
SBPase	Chr3_17095925	3.7745e-07	0.126626	G/C	flanking region	—	—	—
SBPase	Chr4_2284896	3.895e-07	0.125949	G/A	flanking region	—	—	—
SBPase	Chr4_3377449	2.3072e-10	0.211197	T/A	flanking region	—	—	—
SBPase	Chr4_3667461	3.7517e-10	0.179694	C/T	flanking region	—	—	—
SBPase	Chr4_6377188	3.9347e-09	0.184774	C/T	flanking region	—	—	—
SBPase	Chr4_6989254	6.4813e-08	0.14436	T/C	promoter	—	Ptom.004G.00732	Tetratricopeptide repeat protein
SBPase	Chr4_7058422	2.4844e-10	0.208151	A/G	flanking region	—	—	—
SBPase	Chr4_7904850	4.0564e-07	0.219454	T/A	flanking region	—	—	—
SBPase	Chr4_10545358	2.5996e-07	0.152069	T/G	flanking region	—	—	—
SBPase	Chr4_11482142	1.861e-10	0.211717	T/C	flanking region	—	—	—
SBPase	Chr4_16134371	5.9979e-08	0.127797	C/A	flanking region	—	—	—
SBPase	Chr4_16441379	2.4333e-07	0.112097	T/A	promoter	—	Ptom.004G.01573	V-type proton ATPase subunit
SBPase	Chr4_16636766	2.0208e-07	0.132394	C/T	flanking region	—	—	—
SBPase	Chr4_17806907	1.7544e-07	0.134209	C/G	flanking region	—	—	—
SBPase	Chr5_984807	4.6266e-09	0.173506	C/A	flanking region	—	—	—
SBPase	Chr5_3551989	7.8886e-09	0.167457	G/A	flanking region	—	—	—
SBPase	Chr5_7228056	4.6676e-07	0.1238	T/C	promoter	—	Ptom.005G.00910	—
SBPase	Chr5_8179456	1.8708e-10	0.211651	C/T	promoter	—	Ptom.005G.01017	3-dehydroquinate synthase
SBPase	Chr5_8907748	2.7698e-07	0.11198	C/T	flanking region	—	—	—
SBPase	Chr5_8972568	1.4372e-07	0.135946	C/T	flanking region	—	—	—
SBPase	Chr5_9593453	6.6317e-09	0.17154	T/C	flanking region	—	—	—
SBPase	Chr5_16389147	2.5101e-07	0.130151	A/G	flanking region	—	—	—
SBPase	Chr5_19052510	2.7182e-07	0.111557	G/T	downstream	—	Ptom.005G.02074	Belongs to the iron ascorbate-dependent oxidoreductase family
SBPase	Chr6_511877	1.9203e-08	0.136909	C/T	flanking region	—	—	—
SBPase	Chr6_828994	2.4844e-10	0.208151	A/T	flanking region	—	—	—
SBPase	Chr6_11347220	3.8862e-07	0.128626	C/T	flanking region	—	—	—
SBPase	Chr6_14305491	3.5589e-07	0.11532	C/T	intron	—	Ptom.006G.01527	AP2-like ethylene-responsive transcription factor
SBPase	Chr6_14694053	7.0979e-08	0.143786	A/G	flanking region	—	—	—
SBPase	Chr6_15141220	3.9445e-07	0.126437	C/A	flanking region	—	—	—
SBPase	Chr6_17449251	4.6322e-08	0.149697	C/T	promoter	—	Ptom.006G.01814	bHLH010
SBPase	Chr6_17449280	2.2053e-10	0.2144	T/C	promoter	—	Ptom.006G.01814	Transcription factor
SBPase	Chr6_21725823	3.0049e-07	0.1283	T/C	flanking region	—	—	—
SBPase	Chr6_22106923	3.8853e-07	0.12592	T/C	flanking region	—	—	—
SBPase	Chr6_23237992	1.7655e-08	0.137766	C/T	flanking region	—	—	—
SBPase	Chr6_23406089	4.3457e-07	0.107074	A/T	flanking region	—	—	—
SBPase	Chr7_566676	2.3428e-07	0.131417	C/T	flanking region	—	—	—
SBPase	Chr7_4556885	3.9852e-09	0.176457	T/A	flanking region	—	—	—
SBPase	Chr7_6165869	1.078e-07	0.119703	G/A	intron	—	Ptom.007G.00599	Belongs to the PI3 PI4-kinase family
SBPase	Chr7_12649944	3.6355e-07	0.108271	G/A	flanking region	—	—	—
SBPase	Chr7_13287113	4.2513e-07	0.125051	C/T	flanking region	—	—	—
SBPase	Chr8_2967574	4.3896e-07	0.124426	G/A	flanking region	—	—	—
SBPase	Chr8_5522577	2.5967e-07	0.1298	A/G	intron	—	Ptom.008G.00874	LAG1 longevity assurance homolog 3-like
SBPase	Chr8_5573917	6.425e-08	0.144454	T/C	promoter	—	Ptom.008G.00884	Piriformospora indica-insensitive protein
					intron	—	Ptom.008G.00885	Piriformospora indica-insensitive protein
SBPase	Chr8_11367377	2.4333e-07	0.112097	T/C	flanking region	—	—	—
SBPase	Chr9_2034619	1.9111e-07	0.133337	T/A	downstream	—	Ptom.009G.00171	Calmodulin mediates the control of a large number of enzymes, ion channels and other proteins by Ca(2 ). Among the enzymes to be stimulated by the calmodulin-Ca(2 ) complex are a number of protein kinases and phosphatases
					3,-UTR	—	Ptom.009G.00172	SNF1-related protein kinase regulatory
SBPase	Chr9_3918726	2.3477e-07	0.13084	T/G	intron	—	Ptom.009G.00459	PHD finger family protein
SBPase	Chr9_8296580	2.53e-07	0.111677	A/G	flanking region	—	—	—
SBPase	Chr9_8566509	2.7856e-10	0.209791	T/A	intron	—	Ptom.009G.01213	Belongs to the expansin family
SBPase	Chr10_2063518	2.1841e-09	0.15972	C/T	flanking region	—	—	—
SBPase	Chr10_4577155	3.2279e-09	0.196637	A/G	flanking region	—	—	—
SBPase	Chr10_7510036	2.8475e-07	0.110354	A/G	downstream	—	Ptom.010G.00610	Belongs to the eukaryotic ribosomal protein eS1 family
SBPase	Chr10_10744428	1.6664e-07	0.11548	G/A	flanking region	—	—	—
SBPase	Chr10_14320809	6.5712e-10	0.173449	C/T	flanking region	—	—	—
SBPase	Chr11_951006	9.1419e-08	0.141086	A/G	flanking region	—	—	—
SBPase	Chr11_962463	1.0058e-08	0.164729	A/G	promoter	—	Ptom.011G.00010	Carboxy-terminal domain RNA polymerase II polypeptide A small phosphatase
SBPase	Chr11_4059823	2.7182e-07	0.111557	A/G	3,-UTR	—	Ptom.011G.00225	(3S,6E)-nerolidol synthase
SBPase	Chr11_4115057	1.1797e-07	0.118823	G/A	promoter	—	Ptom.011G.00232	DAG protein
SBPase	Chr11_6895322	2.53e-07	0.111677	C/T	flanking region	—	—	—
SBPase	Chr11_7317112	1.8574e-07	0.114437	G/C	flanking region	—	—	—
SBPase	Chr11_8690498	4.3437e-07	0.115329	C/T	flanking region	—	—	—
SBPase	Chr11_8848462	2.6702e-10	0.183026	C/T	intron	—	Ptom.011G.00581	-
SBPase	Chr11_9999287	1.9075e-07	0.134006	G/A	flanking region	—	—	—
SBPase	Chr11_10087994	2.7958e-07	0.111589	A/G	flanking region	—	—	—
SBPase	Chr11_10176362	2.7182e-07	0.111557	C/T	promoter	—	Ptom.011G.00641	Ribonuclease H protein
SBPase	Chr11_10959269	3.317e-07	0.128254	G/A	flanking region	—	—	—
SBPase	Chr11_16490371	2.2019e-07	0.113009	C/T	flanking region	—	—	—
SBPase	Chr12_4653608	2.1841e-09	0.15972	G/T	flanking region	—	—	—
SBPase	Chr12_5394733	4.9008e-08	0.147771	G/A	5,-UTR	—	Ptom.012G.00458	—
SBPase	Chr12_5744968	3.4963e-09	0.1773	T/C	downstream	—	Ptom.012G.00483	Pentatricopeptide repeat-containing protein
SBPase	Chr12_5745015	4.2891e-07	0.125574	G/A	downstream	—	Ptom.012G.00483	Pentatricopeptide repeat-containing protein
SBPase	Chr12_5901981	2.1841e-09	0.15972	C/T	flanking region	—	—	—
SBPase	Chr12_6206532	1.3289e-07	0.11794	T/C	flanking region	—	—	—
SBPase	Chr12_8511969	5.2929e-08	0.126703	A/T	flanking region	—	—	—
SBPase	Chr12_11768601	1.726e-07	0.115143	T/C	flanking region	—	—	—
SBPase	Chr13_2899588	1.9671e-09	0.183374	G/A	flanking region	—	—	—
SBPase	Chr13_3850147	5.3434e-10	0.213794	A/C	flanking region	—	—	—
SBPase	Chr13_5068649	1.2725e-07	0.118483	G/A	flanking region	—	—	—
SBPase	Chr13_6897036	2.3893e-10	0.210871	T/C	promoter	—	Ptom.013G.00765	—
SBPase	Chr13_7914838	1.1797e-07	0.118823	T/C	flanking region	—	—	—
SBPase	Chr13_10417787	2.4998e-08	0.164463	A/T	downstream	—	Ptom.013G.00985	Protein of unknown function (DUF1232)
SBPase	Chr13_11620592	4.8793e-07	0.126906	T/C	flanking region	—	—	—
SBPase	Chr13_13665679	2.224e-10	0.211043	A/T	downstream	—	Ptom.013G.01300	Equilibrative nucleotide transporter 3-like
					downstream	—	Ptom.013G.01299	GPI-anchored protein
SBPase	Chr14_915383	1.7219e-07	0.115163	G/A	promoter	—	Ptom.014G.00116	Transcription factor
SBPase	Chr14_1286128	9.4849e-08	0.120951	C/T	flanking region	—	—	—
SBPase	Chr14_2020918	4.0165e-07	0.1071	T/C	flanking region	—	—	—
SBPase	Chr14_3100398	2.5967e-07	0.1298	C/T	flanking region	—	—	—
SBPase	Chr14_4682861	4.1242e-07	0.128709	C/T	promoter	—	Ptom.014G.00545	Cop9 signalosome complex subunit
SBPase	Chr14_5597318	2.1841e-09	0.15972	C/G	promoter	—	Ptom.014G.00680	Altered inheritance of mitochondria protein 32-like
SBPase	Chr14_12457813	3.0772e-07	0.128054	A/T	flanking region	—	—	—
SBPase	Chr14_15084354	2.1841e-09	0.15972	C/T	flanking region	—	—	—
SBPase	Chr14_16276327	4.1568e-07	0.106777	C/T	flanking region	—	—	—
SBPase	Chr14_17492288	4.4432e-07	0.106151	T/C	flanking region	—	—	—
SBPase	Chr15_1718090	3.7108e-07	0.126137	T/A	flanking region	—	—	—
SBPase	Chr15_1722189	1.005e-07	0.140169	T/A	promoter	—	Ptom.015G.00178	Transcription factor
SBPase	Chr15_3247713	3.4773e-07	0.127031	G/T	flanking region	—	—	—
SBPase	Chr15_3325423	4.3617e-07	0.106326	A/C	promoter	—	Ptom.015G.00286	-
SBPase	Chr15_3721443	2.4333e-07	0.112097	A/G	intron	—	Ptom.015G.00315	Protein sel-1 homolog
SBPase	Chr15_7997739	1.9582e-07	0.113929	C/T	promoter	—	Ptom.015G.00605	EXOIII
SBPase	Chr15_7997836	2.3498e-07	0.130831	C/T	promoter	—	Ptom.015G.00605	EXOIII
SBPase	Chr15_8440317	3.1762e-07	0.128769	A/G	downstream	—	Ptom.015G.00639	Protein of unknown function (DUF1118)
SBPase	Chr15_14325754	3.1199e-07	0.127914	A/G	flanking region	—	—	—
SBPase	Chr16_3642942	4.8304e-07	0.105366	A/C	flanking region	—	—	—
SBPase	Chr16_5818968	3.8286e-07	0.125817	G/A	flanking region	—	—	—
SBPase	Chr16_7461283	2.5734e-07	0.13022	T/C	intron	—	Ptom.016G.00759	-
SBPase	Chr16_9747789	3.4315e-07	0.116554	T/G	flanking region	—	—	—
SBPase	Chr16_11717851	1.8742e-10	0.211629	C/A	promoter	—	Ptom.016G.01017	—
SBPase	Chr16_12209163	3.4184e-07	0.126977	C/T	flanking region	—	—	—
SBPase	Chr16_13071692	1.5252e-07	0.136037	G/T	intron	—	Ptom.016G.01131	Stores iron in a soluble, non-toxic, readily available form. Important for iron homeostasis. Iron is taken up in the ferrous form and deposited as ferric hydroxides after oxidation
SBPase	Chr16_14733813	2.1029e-07	0.11386	T/C	intron	—	Ptom.016G.01255	KH domain-containing protein
SBPase	Chr16_14733825	4.3084e-07	0.107003	A/C	intron	—	Ptom.016G.01255	KH domain-containing protein
SBPase	Chr16_14928485	2.7182e-07	0.111557	A/T	flanking region	—	—	—
SBPase	Chr17_48330	3.1147e-07	0.127931	T/A	flanking region	—	—	—
SBPase	Chr17_541014	1.79e-07	0.114791	T/G	promoter	—	Ptom.017G.00045	Disease resistance
SBPase	Chr17_1000101	2.2397e-07	0.131329	G/A	intron	—	Ptom.017G.00084	—
SBPase	Chr17_1278381	1.9293e-07	0.133214	T/C	flanking region	—	—	—
SBPase	Chr17_6776908	2.6211e-07	0.11114	G/A	flanking region	—	—	—
SBPase	Chr17_8155998	4.4779e-09	0.17388	A/G	downstream	—	Ptom.017G.00591	Converts alpha-aldose to the beta-anomer
SBPase	Chr17_13859482	9.815e-08	0.139954	T/G	flanking region	—	—	—
SBPase	Chr18_4406775	1.3247e-07	0.139009	T/G	flanking region	—	—	—
SBPase	Chr18_5161223	2.1841e-09	0.15972	C/T	flanking region	—	—	—
SBPase	Chr18_8066678	2.0384e-07	0.132303	T/C	promoter	—	Ptom.018G.00728	Caffeoyl-CoA O-methyltransferase
SBPase	Chr18_8756615	4.7098e-08	0.147783	T/A	intron	—	Ptom.018G.00770	Ras-related protein
SBPase	Chr18_10327981	4.5398e-07	0.124466	T/A	downstream	—	Ptom.018G.00908	—
SBPase	Chr18_12773567	3.6122e-10	0.209691	T/C	flanking region	—	—	—
SBPase	Chr18_13703611	3.0904e-07	0.137009	A/C	downstream	—	Ptom.018G.01330	Belongs to the protein kinase superfamily
					intron	—	Ptom.018G.01331	Belongs to the protein kinase superfamily
SBPase	Chr18_14465783	1.6022e-08	0.160037	T/C	flanking region	—	—	—
SBPase	Chr18_14465795	1.7679e-08	0.1589	T/C	flanking region	—	—	—
SBPase	Chr19_1089588	1.2661e-09	0.216217	G/A	flanking region	—	—	—
SBPase	Chr19_2977669	1.878e-10	0.211606	C/T	flanking region	—	—	—
SBPase	Chr19_5802280	9.6942e-08	0.140086	C/T	flanking region	—	—	—
SBPase	Chr19_9608530	3.236e-09	0.178197	G/A	coding region	non-synonymous(Asp/Asn)	Ptom.019G.00485	Belongs to the chalcone isomerase family
SBPase	Chr19_13589061	3.4295e-07	0.108826	G/T	flanking region	—	—	—
SBPase	Chr19_15755733	4.6756e-07	0.123783	A/G	flanking region	—	—	—
SBPase	Chr19_15975730	2.1241e-08	0.15972	G/C	flanking region	—	—	—
Rca	Chr1_1231338	1.2961e-10	0.181032	T/C	promoter	—	Ptom.001G.00150	—
Rca	Chr1_1231916	4.1137e-09	0.15217	A/C	flanking region	—	—	—
Rca	Chr1_1232944	2.11e-08	0.127234	A/G	flanking region	—	—	—
Rca	Chr1_34176892	4.9388e-07	0.124529	C/T	flanking region	—	—	—
Rca	Chr5_9459266	9.0194e-08	0.121743	A/G	promoter	—	Ptom.005G.01161	Membrane protein-like protein
Rca	Chr6_14694053	3.0549e-07	0.128723	A/G	flanking region	—	—	—
Rca	Chr6_23237992	7.3088e-08	0.123814	C/T	flanking region	—	—	—
Rca	Chr11_8848462	3.5588e-07	0.108509	C/T	intron	—	Ptom.011G.00581	—
Rca	Chr12_5394733	2.124e-07	0.132497	G/A	5,-UTR	—	Ptom.012G.00458	—
Rca	Chr19_14135702	3.2316e-07	0.109423	C/T	flanking region	—	—	—

## Sheet: Supplementary Table S3
Supplementary Table S3. Variants in the genomic region of PtoIRKI
Chromsome (Chr) number	Position-Chr	Position-genebody	Reference allele	Alternative allele
Chr1	1227065	InDel2714	T	TTCATTTGGTTATTGACTAG
Chr1	1227159	SNP2620	T	C
Chr1	1227192	SNP2587	C	T
Chr1	1227196	SNP2583	T	G
Chr1	1227210	SNP2569	G	A
Chr1	1227228	SNP2551	C	G
Chr1	1227279	SNP2500	G	A
Chr1	1227303	SNP2476	A	T
Chr1	1227384	SNP2395	A	G
Chr1	1227393	SNP2386	A	G
Chr1	1227420	SNP2359	T	G
Chr1	1227488	SNP2291	G	C
Chr1	1227552	SNP2227	G	A
Chr1	1227582	SNP2197	A	G
Chr1	1227765	SNP2014	T	A
Chr1	1227820	SNP1959	C	T
Chr1	1227869	SNP1910	T	C
Chr1	1227927	SNP1852	C	G
Chr1	1228009	SNP1770	T	C
Chr1	1228056	SNP1723	T	C
Chr1	1228115	SNP1664	G	A
Chr1	1228242	SNP1537	A	G
Chr1	1228261	SNP1518	G	A
Chr1	1228275	SNP1504	C	T
Chr1	1228293	SNP1486	A	T
Chr1	1228393	SNP1386	C	T
Chr1	1228416	SNP1363	G	A
Chr1	1228418	SNP1361	T	C
Chr1	1228422	SNP1357	A	T
Chr1	1228439	SNP1340	G	T
Chr1	1228548	SNP1231	G	C
Chr1	1228573	SNP1206	A	C
Chr1	1228577	SNP1202	T	C
Chr1	1228587	SNP1192	A	G
Chr1	1228590	SNP1189	A	G
Chr1	1228641	SNP1138	A	C
Chr1	1228734	SNP1045	T	C
Chr1	1228770	SNP1009	C	A
Chr1	1228790	SNP989	A	T
Chr1	1228805	SNP974	A	G
Chr1	1228806	SNP973	T	C
Chr1	1228825	InDel954	A	AT
Chr1	1228827	InDel952	A	ATCCAAGAG
Chr1	1228830	InDel949	A	AAG
Chr1	1228863	InDel916	A	AG
Chr1	1228887	SNP892	C	A
Chr1	1228915	SNP864	C	G
Chr1	1228958	InDel821	C	CA
Chr1	1228959	InDel820	CAGTG	C
Chr1	1229053	SNP726	C	A
Chr1	1229143	SNP636	C	A
Chr1	1229185	SNP594	T	C
Chr1	1229190	InDel589	CAACAAAAGAAAA	C
Chr1	1229274	SNP505	A	T
Chr1	1229283	SNP496	G	A
Chr1	1229365	SNP414	T	C
Chr1	1229368	SNP411	C	G
Chr1	1229416	SNP363	A	G
Chr1	1229439	SNP340	C	A
Chr1	1229445	SNP334	C	A
Chr1	1229447	SNP332	T	G
Chr1	1229452	SNP327	C	T
Chr1	1229488	SNP291	G	A
Chr1	1229566	SNP213	G	A
Chr1	1229593	SNP186	A	C
Chr1	1229628	SNP151	T	C
Chr1	1229699	SNP80	A	G
Chr1	1229723	SNP56	C	T
Chr1	1229749	SNP30	T	C
Chr1	1229780	SNP-1	G	T
Chr1	1229793	SNP-14	G	A
Chr1	1229810	SNP-31	G	A
Chr1	1229900	InDel-121	GATTATAAATTGAAAGGGTTAATTAAATAA	G
Chr1	1229932	InDel-153	CTAA	C
Chr1	1229949	SNP-170	A	G
Chr1	1229952	SNP-173	A	G
Chr1	1229978	SNP-199	C	A
Chr1	1230013	SNP-234	T	G
Chr1	1230128	InDel-349	A	ATATGAT
Chr1	1230197	SNP-418	A	G
Chr1	1230204	SNP-425	C	G
Chr1	1230240	SNP-461	T	C
Chr1	1230310	InDel-531	G	GCATTTAAA
Chr1	1230327	SNP-548	A	G
Chr1	1230353	SNP-574	T	C
Chr1	1230373	SNP-594	A	T
Chr1	1230380	SNP-601	C	T
Chr1	1230388	SNP-609	A	G
Chr1	1230399	SNP-620	T	A
Chr1	1230404	SNP-625	C	T
Chr1	1230411	SNP-632	A	G
Chr1	1230422	SNP-643	G	A
Chr1	1230438	SNP-659	A	C
Chr1	1230466	SNP-687	T	C
Chr1	1230492	SNP-713	T	C
Chr1	1230514	SNP-735	C	G
Chr1	1230520	SNP-741	G	T
Chr1	1230547	SNP-768	G	A
Chr1	1230568	InDel-789	AAG	A
Chr1	1230656	SNP-877	T	A
Chr1	1230673	SNP-894	A	G
Chr1	1230676	SNP-897	T	C
Chr1	1230680	SNP-901	T	C
Chr1	1230685	SNP-906	G	A
Chr1	1230688	SNP-909	T	C
Chr1	1230690	SNP-911	T	C
Chr1	1230691	SNP-912	A	T
Chr1	1230702	SNP-923	C	T
Chr1	1230707	SNP-928	A	T
Chr1	1230747	SNP-968	A	G
Chr1	1230752	SNP-973	C	G
Chr1	1230758	SNP-979	C	T
Chr1	1230775	SNP-996	T	C
Chr1	1230777	SNP-998	T	C
Chr1	1230781	SNP-1002	A	T
Chr1	1230794	SNP-1015	A	T
Chr1	1230835	SNP-1056	A	T
Chr1	1230847	InDel-1068	AGCATCATGCACTCCCATGATGAAACTAGTAGCAGAAGTTCTTTAG	A
Chr1	1230900	SNP-1121	A	G
Chr1	1230943	SNP-1164	T	A
Chr1	1230951	SNP-1172	G	T
Chr1	1230980	SNP-1201	G	A
Chr1	1230986	SNP-1207	T	C
Chr1	1230991	SNP-1212	T	A
Chr1	1230997	SNP-1218	T	A
Chr1	1231004	InDel-1225	CT	C
Chr1	1231037	InDel-1258	GC	G
Chr1	1231040	InDel-1261	C	CA
Chr1	1231042	SNP-1263	A	C
Chr1	1231067	SNP-1288	A	T
Chr1	1231116	SNP-1337	A	T
Chr1	1231120	SNP-1341	T	A
Chr1	1231121	InDel-1342	AT	A
Chr1	1231128	InDel-1349	AT	A
Chr1	1231132	SNP-1353	T	A
Chr1	1231141	SNP-1362	C	T
Chr1	1231148	SNP-1369	A	G
Chr1	1231153	InDel-1374	ATT	A
Chr1	1231187	InDel-1408	TATA	T
Chr1	1231198	InDel-1419	TAAAATACA	T
Chr1	1231208	SNP-1429	A	T
Chr1	1231216	InDel-1437	A	AT
Chr1	1231269	SNP-1490	T	A
Chr1	1231297	SNP-1518	G	A
Chr1	1231338	SNP-1559	T	C
Chr1	1231357	InDel-1578	A	ATATTACAATAAT
Chr1	1231468	SNP-1689	C	G
Chr1	1231551	SNP-1772	C	T
Chr1	1231577	SNP-1798	C	T
Chr1	1231591	SNP-1812	A	G
Chr1	1231608	SNP-1829	G	T
Chr1	1231610	SNP-1831	C	G
Chr1	1231623	SNP-1844	G	C
Chr1	1231665	SNP-1886	C	T
Chr1	1231670	SNP-1891	C	T
Chr1	1231686	SNP-1907	T	C

## Sheet: Supplementary Table S4
Supplementary Table S4. Differences in photosynthetic traits among different PtoIRKI haplotypes
Trait	Hap1_average	Hap2_average	Hap1_se	Hap2_se	P-value	Significance
FDX	3.51341	3.29215	2.24454	1.56353	0.639593	ns
LFNR	111.648	109.539	30.7631	36.6545	0.823701	ns
Rubisco	0.92933	1.58869	1.14369	0.775806	0.00723341	**
Chla	0.463797	0.341213	0.256605	0.216893	0.0530036	ns
Chlb	0.192704	0.145968	0.135273	0.0997733	0.122925	ns
Chl	0.640789	0.469145	0.359381	0.307505	0.054992	ns
Car	0.0154381	0.0140216	0.0167882	0.0134652	0.735861	ns
Ru5PK	1.11695	1.26633	0.580288	0.847643	0.482405	ns
Chl-FBP	12.0417	12.9285	5.65387	5.32057	0.540991	ns
SBPase	4.02977	9.51348	3.04674	10.5958	0.0383869	*
Rca	11.9848	28.2444	22.8579	20.7737	2.66526e-06	***
TKT	253.554	162.286	190.668	50.0789	0.00406117	**
FDA	61.7674	67.3703	37.108	25.6436	0.515656	ns
Pn	13.6045	16.9352	5.27898	3.24604	0.00205832	**
Gs	0.256479	0.163906	1.01626	0.0866079	0.502713	ns
Ci	204.5	157.244	58.8135	73.2011	0.00725917	**
Tr	2.46769	3.11078	1.17748	1.1187	0.040272	*

## Sheet: Supplementary Table S5
Supplementary Table S5. Mendelian randomization (MR) test for variants
Variant ID	Estimate	SE	95%CI lower	95%CI upper	P-value
Chr1_1231338	1.13	0.16	0.82	1.45	1.89e-12
Chr1_1231357	1.37	0.21	0.97	1.78	3.25e-11

## Sheet: Supplementary Table S6
Supplementary Table S6. The 30 prioritized genes identified using linear mixing model (LMM) and recursive feature elimination (RFE)
GeneID	Orthologous genes of Populs trichocarpa	LMM_FDR	LMM_beta	RFE_rank	RFE_R2	Gene Name
Ptom.006G.00428	Potri.006G049200	1.00833e-09	-0.28715	1	0.241599	HSFB3
Ptom.005G.01082	Potri.005G117600	3.25947e-07	0.515667	2	0.470381	GATA5
Ptom.015G.00464	Potri.015G065400	2.67936e-12	0.552194	3	0.612168	HB1
Ptom.003G.01437	Potri.003G165000	7.2455e-05	-0.173358	4	0.54849	TIFY9
Ptom.012G.00080	Potri.012G022600	0.000287028	0.332716	5	0.577234	GRF4
Ptom.014G.00458	Potri.014G066500	0.0236039	0.278918	6	0.55509	bHLH016
Ptom.018G.00549	Potri.018G053600	0.00347329	0.222994	7	0.569326	GATA22
Ptom.002G.01590	Potri.002G143800	0.000345913	-0.281444	8	0.576699	ZAT9
Ptom.004G.00388	Potri.004G051700	0.000548764	-0.268816	9	0.554715	ERF002
Ptom.011G.00728	Potri.011G096600	0.0272115	0.444118	10	0.567805	TCP4
Ptom.007G.00166	Potri.007G017000	0.0290544	0.318791	11	0.569214	AP3
Ptom.012G.00717	Potri.012G080400	0.00222114	0.198353	12	0.58718	MYB66
Ptom.012G.00901	Potri.012G098500	0.0110283	0.433903	13	0.627075	NFYC1
Ptom.013G.00498	Potri.013G054000	2.06815e-06	-0.299079	14	0.626773	NAC47
Ptom.014G.00139	Potri.014G025100	2.05241e-05	0.44403	15	0.631989	C2H2-like zinc finger protein
Ptom.018G.00777	Potri.T137400	0.0339622	0.345314	16	0.616737	HSFC1
Ptom.015G.00969	Potri.015G097400	0.00632174	0.357445	17	0.604273	NFYC3
Ptom.005G.00013	Potri.005G001600	0.0304479	0.196544	18	0.602596	MYB61
Ptom.001G.01713	Potri.001G169600	0.0125934	0.229963	19	0.628659	MYB114
Ptom.006G.01022	Potri.006G109100	0.0244282	-0.1369	20	0.650062	WRKY70
Ptom.005G.01100	Potri.005G117600	0.00358962	0.332461	21	0.650782	GATA5
Ptom.007G.01239	Potri.007G070900	0.0218685	0.287761	22	0.668777	NFYC2
Ptom.002G.00666	Potri.002G061300	4.58392e-06	-0.543256	23	0.675162	NAC17
Ptom.011G.00540	Potri.011G070100	0.000386778	-0.315868	24	0.673282	WRKY65
Ptom.013G.00573	Potri.013G054000	8.76867e-05	-0.305548	25	0.653032	NAC47
Ptom.010G.00853	Potri.010G102700	0.000150294	0.437738	26	0.640013	ZFP4
Ptom.011G.00059	Potri.011G007800	0.000338129	-0.148244	27	0.645575	WRKY31
Ptom.014G.01031	Potri.014G141400	0.00124798	-0.253193	28	0.658042	HSF15
Ptom.006G.00982	Potri.006G105300	0.00390848	-0.136569	29	0.655948	WRKY33
Ptom.008G.00727	Potri.008G103300	0.00164062	-0.309543	30	0.660948	WRKY48

## Sheet: Supplementary Table S7
Supplementary Table S7. Predicting upstream regulators based on the promoters of PtoIRKIhap1 and PtoIRKIhap2
GeneID	Orthologous genes of Populs trichocarpa	Sequence name	Family	P-value	Matched sequence
Ptom.014G.00532	Potri.014G074200	PtoIRKIhap1/PtoIRKIhap2	MIKC_MADS	1.51e-06	TTTTTTTTTTTGTTTTTTTTA
Ptom.002G.01710	Potri.002G151700	PtoIRKIhap1/PtoIRKIhap2	MIKC_MADS	1.51e-06	TTTTTTTTTTTGTTTTTTTTA
Ptom.010G.01907	Potri.010G204800	PtoIRKIhap1/PtoIRKIhap2	Dof	9.02e-06	TTTTTTTTTTTTGTTTTTTTT
Ptom.014G.00532	Potri.014G074200	PtoIRKIhap1/PtoIRKIhap2	MIKC_MADS	4.94e-07	TTTTTTTTTTTTTGTTTTTTT
Ptom.002G.01710	Potri.002G151700	PtoIRKIhap1/PtoIRKIhap2	MIKC_MADS	4.94e-07	TTTTTTTTTTTTTGTTTTTTT
Ptom.014G.00532	Potri.014G074200	PtoIRKIhap1/PtoIRKIhap2	MIKC_MADS	6.13e-07	TTTTTTTTTTTTTTGTTTTTT
Ptom.002G.01710	Potri.002G151700	PtoIRKIhap1/PtoIRKIhap2	MIKC_MADS	6.13e-07	TTTTTTTTTTTTTTGTTTTTT
Ptom.001G.00157	Potri.010G181000	PtoIRKIhap1/PtoIRKIhap2	AP2	9.08e-06	AAAAAACAAAAAAAAAAAAA
Ptom.001G.00157	Potri.010G181000	PtoIRKIhap1/PtoIRKIhap2	AP2	1.4e-06	AAAAACAAAAAAAAAAAAAA
Ptom.010G.02324	Potri.010G251600	PtoIRKIhap1/PtoIRKIhap2	GATA	6.64e-06	CATCATCATCATCAGTCCA
Ptom.010G.02324	Potri.010G251600	PtoIRKIhap1/PtoIRKIhap2	GATA	2.08e-09	CATCATCATCATCATCAGT
Ptom.0T77.00015	Potri.010G001300	PtoIRKIhap1/PtoIRKIhap2	GATA	1.7e-08	CATCATCATCATCATCAGT
Ptom.010G.02324	Potri.010G251600	PtoIRKIhap1/PtoIRKIhap2	GATA	1.27e-09	AATCATCATCATCATCATC
Ptom.0T77.00015	Potri.010G001300	PtoIRKIhap1/PtoIRKIhap2	GATA	2.39e-09	AATCATCATCATCATCATC
Ptom.0T77.00015	Potri.010G001300	PtoIRKIhap1/PtoIRKIhap2	GATA	5.4e-06	GATGATGATGATGATGATT
Ptom.008G.00647	Potri.008G064200	PtoIRKIhap1/PtoIRKIhap2	MYB	5.57e-06	ATCATCATCATCATC
Ptom.001G.00469	Potri.001G053500	PtoIRKIhap1/PtoIRKIhap2	GATA	3.38e-08	ATGATGATGATGATG
Ptom.008G.00647	Potri.008G064200	PtoIRKIhap1/PtoIRKIhap2	MYB	5.57e-06	ATCATCATCATCATC
Ptom.001G.00469	Potri.001G053500	PtoIRKIhap1/PtoIRKIhap2	GATA	2.69e-06	ATGATGATGATGATT
Ptom.001G.01880	Potri.001G188800	PtoIRKIhap1/PtoIRKIhap2	HD-ZIP	9.61e-06	ATGTGTAATGATGGC
Ptom.004G.00616	Potri.004G065800	PtoIRKIhap1/PtoIRKIhap2	TCP	6.36e-06	GGCACCAC
Ptom.016G.01164	Potri.016G128300	PtoIRKIhap1/PtoIRKIhap2	WRKY	3.29e-06	CAAAGTCAAAG
Ptom.002G.01885	Potri.002G168700	PtoIRKIhap1/PtoIRKIhap2	WRKY	4.43e-06	CAAAGTCAAAG
Ptom.005G.02047	Potri.002G043500	PtoIRKIhap1/PtoIRKIhap2	WRKY	8e-06	CAAAGTCAAAG
Ptom.010G.01907	Potri.010G204800	PtoIRKIhap1/PtoIRKIhap2	Dof	4.12e-06	TTTTCTTTACTGTTTTTTTTT
Ptom.001G.00157	Potri.010G181000	PtoIRKIhap1/PtoIRKIhap2	AP2	1.13e-06	AAAACAGTAAAGAAAAGAAA
Ptom.010G.00842	Potri.010G101400	PtoIRKIhap1/PtoIRKIhap2	BBR-BPC	9.09e-07	GAGACAAAGAGAAAGAGTACAATA
Ptom.010G.00842	Potri.010G101400	PtoIRKIhap1/PtoIRKIhap2	BBR-BPC	1.61e-07	GAGAGACAAAGAGAAAGAGTACAA
Ptom.010G.00917	Potri.008G131700	PtoIRKIhap1/PtoIRKIhap2	GRAS	5.67e-06	GAGACAAAGAGAAAGAGTAC
Ptom.010G.00842	Potri.010G101400	PtoIRKIhap1/PtoIRKIhap2	BBR-BPC	2.88e-07	GGTTGAGAGACAAAGAGAAAGAGT
Ptom.002G.00280	Potri.002G026700	PtoIRKIhap1/PtoIRKIhap2	BBR-BPC	7.94e-07	CTCTTTCTCTTTGTCTCTCAA
Ptom.010G.00842	Potri.010G101400	PtoIRKIhap1/PtoIRKIhap2	BBR-BPC	8.49e-06	AAGGTTGAGAGACAAAGAGAAAGA
Ptom.002G.00280	Potri.002G026700	PtoIRKIhap1/PtoIRKIhap2	BBR-BPC	1.99e-06	TTCTCTTTGTCTCTCAACCTT
Ptom.002G.01830	Potri.014G089300	PtoIRKIhap1/PtoIRKIhap2	MYB_related	4.55e-06	AGATATTTTTT
Ptom.015G.00244	Potri.015G030400	PtoIRKIhap1/PtoIRKIhap2	MYB_related	3.26e-06	AAAAATATCTTG
Ptom.006G.01103	Potri.006G117700	PtoIRKIhap2	HD-ZIP	3.23e-06	TTCAATTATTGTA
Ptom.015G.00464	Potri.015G065400 (HB1)	PtoIRKIhap2	HD-ZIP	3.69e-06	ACAATAATTGA
Ptom.008G.01167	Potri.008G148200	PtoIRKIhap2	HD-ZIP	9.87e-06	ACAATAATTGA
Ptom.002G.01258	Potri.002G114800	PtoIRKIhap1/PtoIRKIhap2	AP2	9.94e-06	CCACACACCACCCCATGCCCA
Ptom.005G.02087	Potri.005G224100	PtoIRKIhap1/PtoIRKIhap2	MYB	3.42e-06	CTGTCCCCCACACACCACCCC
Ptom.007G.00083	Potri.007G007900	PtoIRKIhap1/PtoIRKIhap2	MYB	7.51e-06	GGGTGGTGTGTGG
Ptom.005G.02087	Potri.005G224100	PtoIRKIhap1/PtoIRKIhap2	MYB	3.65e-06	TCCCCACTTTGGCACCAAACC
Ptom.008G.01251	Potri.008G156100	PtoIRKIhap1/PtoIRKIhap2	CPP	3.74e-06	GGAAATTTTAAAA

## Sheet: Supplementary Table S8
Supplementary Table S8. Pearson correlation coefficients between the top five prioritized genes and PtoIRKI expression
GeneID	Orthologous genes of Populs trichocarpa	PCC	PCC_Pvalue	Gene Name	Function annotation
Ptom.006G.00428	Potri.006G049200	-0.63	1.91e-12	HSFB3	—
Ptom.005G.01082	Potri.005G117600	0.59	1.32e-10	GATA5	Involved in regulating carbon and nitrogen metabolism
Ptom.015G.00464	Potri.015G065400	0.66	5.63e-14	HB1	Transcription activator involved in leaf development
Ptom.003G.01437	Potri.003G165000	0.4	3.26e-05	TIFY9	Acting as repressors of jasmonate (JA) signaling
Ptom.012G.00080	Potri.012G022600	-0.37	0.000153	GRF4	Transcription activator that plays a role in the regulation of cell expansion in leaf and cotyledons tissues

## Sheet: Supplementary Table S9
Supplementary Table S9. Putative proteins interacting with PtoIRKI based on yeast two-hybrid (Y2H) assays screening library
GeneID	Length	Eff_length	Est_counts	TPM	Gene Name	Function annotation
Ptom.010G.02360	924	678.324	2242300	125134		Protein of unknown function (DUF3531)
Ptom.007G.01331	2007	1761.32	2427920	52181.2		Pentatricopeptide repeat-containing protein
Ptom.001G.03098	1239	993.324	966192	36820.7	AT-SO,AtSO,SOX	Sulfite oxidase-like
Ptom.008G.00582	615	369.693	329915	33781.6	Rca	Ribulose bisphosphate carboxylase oxygenase activase
Ptom.014G.00767	1284	1038.32	744200	27131.6		DNA methyltransferase 1-associated protein
Ptom.001G.01173	1206	960.324	649097	25586.5		Transaldolase
Ptom.006G.01093	1419	1173.32	506788	16350.4	ENO2,LOS2	phosphopyruvate hydratase activity
Ptom.012G.00689	1587	1341.32	509152	14369.2		Calmodulin binding protein-like
Ptom.014G.01327	828	582.324	218168	14182.3	LHCA3	The light-harvesting complex (LHC) functions as a light receptor, it captures and delivers excitation energy to photosystems with which it is closely associated
Ptom.004G.01105	789	543.324	170586	11885.1		4,5-DOPA dioxygenase extradiol-like
Ptom.003G.00757	1158	912.324	275869	11446.5	SKL2	inactive shikimate kinase like 2
Ptom.005G.00824	1305	1059.32	317433	11343.4	HEMC	Porphobilinogen deaminase
Ptom.011G.00574	672	426.557	117921	10464.9	AT.EIF4E1,CUM1,EIF4E,eIF4E1	eukaryotic translation initiation factor
Ptom.012G.00596	2178	1932.32	513730	10064.1	ATDGK1,DGK1	Diacylglycerol kinase
Ptom.007G.00514	993	747.324	192602	9755.98	ATMYB73,MYB73	transcription factor
Ptom.009G.00933	1044	798.324	182483	8652.91		Belongs to the iron ascorbate-dependent oxidoreductase family
Ptom.005G.00307	1038	792.324	149281	7132.16	bHLH096	transcription factor
Ptom.005G.02248	795	549.324	101255	6977.62	LHB1B1,LHCB1.4	The light-harvesting complex (LHC) functions as a light receptor, it captures and delivers excitation energy to photosystems with which it is closely associated
Ptom.001G.02651	855	609.324	110601	6871.16		Phospholipase A2 family protein
Ptom.015G.00071	771	525.324	91815	6616.15		6-phosphogluconolactonase 4
Ptom.002G.00520	729	483.406	79972	6262.46		Belongs to the BI1 family
Ptom.016G.00097	759	513.324	74084	5463.26	AtMAPR4,MAPR4	Belongs to the cytochrome b5 family
Ptom.004G.00217	624	378.693	51332.2	5131.23	CYCD6;1	Belongs to the cyclin family
Ptom.005G.01881	789	543.324	71748.8	4998.9	OE23,OEE2,PSBP-1,PSII-P	Oxygen-evolving enhancer protein 2
Ptom.012G.00614	1137	891.324	116680	4955.41		Belongs to the 'GDSL' lipolytic enzyme family
Ptom.003G.00973	2763	2517.32	308367	4637.12	ARK3,PAK	Belongs to the TRAFAC class myosin-kinesin ATPase superfamily. Kinesin family
Ptom.010G.01522	1071	825.324	96398	4421.43		Myb family transcription factor
Ptom.001G.03111	693	447.509	52046	4402.56		At3g27210-like
Ptom.004G.00937	1548	1302.32	144580	4202.51	AKIN10,KIN10,SNRK1.1	SNF1-related protein kinase catalytic subunit alpha
Ptom.015G.00274	792	546.324	60319.6	4179.52		Belongs to the eukaryotic ribosomal protein eS4 family
Ptom.008G.00714	954	708.324	77197	4125.6	RFC3	Ribosomal protein S6
Ptom.013G.00946	990	744.324	76135.3	3872.07		Mta sah nucleosidase
Ptom.015G.00060	1590	1344.32	128908	3629.9	AtGRF7,GRF7	Growth-regulating factor
Ptom.017G.00764	753	507.324	44275	3303.64		DSBA-like thioredoxin domain
Ptom.001G.00150	1740	1494.32	129996	3293.1		-
Ptom.014G.01345	810	564.324	46140.4	3095.08		Belongs to the RNase T2 family
Ptom.001G.01905	786	540.324	43198	3026.41		acid phosphatase
Ptom.019G.00995	1725	1479.32	114698	2935.02	RPT2	Belongs to the NPH3 family
Ptom.019G.00446	873	627.324	47660	2875.95	LHCB5	The light-harvesting complex (LHC) functions as a light receptor, it captures and delivers excitation energy to photosystems with which it is closely associated
Ptom.016G.00686	582	336.867	24394	2741.22		rho GTPase-activating protein
Ptom.015G.00217	765	519.324	35743	2605.38	BTI1,RTNLB1	Reticulon-like protein
Ptom.011G.00146	1956	1710.32	110824	2452.87	ATEHD2,EHD2	Belongs to the TRAFAC class dynamin-like GTPase superfamily. Dynamin Fzo YdjA family
Ptom.001G.03277	1134	888.324	56673	2415.04	ATBCA1,ATSABP3,CA1,SABP3	Reversible hydration of carbon dioxide
Ptom.006G.00529	2202	1956.32	123616	2391.96		Large proline-rich protein
Ptom.016G.00687	870	624.324	37863.8	2295.8		rho GTPase-activating protein
Ptom.001G.01178	1356	1110.32	66755	2275.9		flavin-containing monooxygenase
Ptom.019G.00543	1116	870.324	50466.3	2195.03		Mta sah nucleosidase
Ptom.011G.00908	792	546.324	28324	1962.56		The light-harvesting complex (LHC) functions as a light receptor, it captures and delivers excitation energy to photosystems with which it is closely associated
Ptom.013G.00748	1566	1320.32	67794	1943.7	CYP75B1,D501,TT7	Belongs to the cytochrome P450 family
Ptom.001G.01975	1569	1323.32	66020	1888.55		Threonine synthase
Ptom.012G.00161	3432	3186.32	156914	1864.19		-
Ptom.003G.01497	840	594.324	29088.9	1852.78	LHCA2	The light-harvesting complex (LHC) functions as a light receptor, it captures and delivers excitation energy to photosystems with which it is closely associated
Ptom.010G.02148	1152	906.324	42464	1773.6	ATPTPKIS1,ATSEX4,DSP4,SEX4	Phosphoglucan phosphatase DSP4
Ptom.002G.00446	690	444.509	20144	1715.48
Ptom.006G.00565	2307	2061.32	82325.9	1511.85	ATAVP3,AtVHP1;1,AVP-3,AVP1	Pyrophosphate-energized vacuolar membrane proton
Ptom.009G.00533	1596	1350.32	51533	1444.66		Amidohydrolase family
Ptom.012G.00723	666	420.58	15884	1429.65		Protein of unknown function (DUF1645)
Ptom.005G.00761	696	450.509	15372.6	1291.7	MGP1	ATP synthase 24 kDa subunit
Ptom.003G.00170	5832	5586.32	178517	1209.69	chr13,PIE1,SRCAP	Protein PHOTOPERIOD-INDEPENDENT EARLY FLOWERING
Ptom.008G.00013	1563	1317.32	37420	1075.3	SHM1,SHMT1,STM	Serine hydroxymethyltransferase
Ptom.011G.00573	1755	1509.32	42693	1070.76	ATBET9,BET9	Transcription factor
Ptom.004G.00898	537	292.023	8148	1056.22		-
Ptom.007G.00339	2817	2571.32	69943	1029.69		superfamily protein
Ptom.003G.01277	738	492.38	12553	965.088		Zinc finger, C3HC4 type (RING finger)
Ptom.001G.01603	810	564.324	14179	951.122	JAZ5,TIFY11A	TIFY
Ptom.010G.02008	1509	1263.32	30547	915.32	RAP2.7,TOE1	Transcription factor
Ptom.014G.00008	1839	1593.32	29526.2	701.492	NAGS2	Amino-acid acetyltransferase
Ptom.003G.00853	2307	2061.32	36258	665.851	ATCSTF77,CSTF77	Cleavage stimulation factor subunit
Ptom.006G.01715	1515	1269.32	21553.9	642.794		Omega-6 fatty acid desaturase, endoplasmic reticulum isozyme
Ptom.005G.02246	795	549.324	8563.31	590.109		The light-harvesting complex (LHC) functions as a light receptor, it captures and delivers excitation energy to photosystems with which it is closely associated
Ptom.001G.00437	795	549.324	8296	571.688	AtPP2-B1,PP2-B1	f-box protein
Ptom.002G.01215	2886	2640.32	39510	566.46		Serine threonine-protein kinase
Ptom.011G.00388	861	615.324	9143	562.476		Phosphoglycerate mutase family
Ptom.004G.01275	1323	1077.32	14251.1	500.75		nuclease
Ptom.008G.01505	2022	1776.32	23231	495.068		-
Ptom.014G.00340	1092	846.324	10094	451.487		Plasminogen activator inhibitor 1 RNA-binding protein-like
Ptom.009G.00428	1242	996.324	11854	450.385		Mediator-associated protein
Ptom.003G.01401	819	573.324	6587	434.917		Component of the ubiquinol-cytochrome c reductase complex (complex III or cytochrome b-c1 complex), which is a respiratory chain that generates an electrochemical potential coupled to ATP synthesis
Ptom.007G.00084	1788	1542.32	17138	420.633	ATBCAT-5	branched-chain-amino-acid aminotransferase
Ptom.016G.00774	753	507.324	5181	386.587	APX1B,APX2	Belongs to the peroxidase family
Ptom.001G.00994	741	495.352	4953	378.507	ATOSM34,OSM34	Thaumatin family
Ptom.008G.00293	2586	2340.32	23194	375.162		Zinc finger, C3HC4 type (RING finger)
Ptom.019G.00865	846	600.324	5566	350.975		Riboflavin
Ptom.014G.00842	729	483.406	4330	339.074		-
Ptom.006G.01258	1365	1119.32	10024	339.004	ATWRKY44,DSL1,TTG2,WRKY44	WRKY transcription factor
Ptom.004G.01169	1317	1071.32	9282.91	328.007		nuclease
Ptom.007G.00326	999	753.324	6275.96	315.368	MSP-1,OE33,OEE1,OEE33,PSBO-1,PSBO1	oxygen-evolving enhancer protein
Ptom.011G.00257	588	342.811	2854.85	315.244	CYCD6;1	Belongs to the cyclin family
Ptom.017G.00697	5421	5175.32	42834	313.307	ATSCC2,EMB2773,SCC2	Sister chromatid cohesion protein
Ptom.015G.00331	924	678.324	5587	311.789		isoform X1
Ptom.015G.01148	2946	2700.32	21673	303.824		Signal-recognition-particle assembly has a crucial role in targeting secretory proteins to the rough endoplasmic reticulum membrane
Ptom.009G.01426	1437	1191.32	9132	290.172		rho GTPase-activating protein
Ptom.005G.01330	1032	786.324	5500	264.777	ATMYB73,MYB73	transcription factor
Ptom.001G.00051	1860	1614.32	11177	262.092		DEAD-box ATP-dependent RNA helicase
Ptom.008G.00327	771	525.324	3057	220.286	CPY,SCPL49	Belongs to the peptidase S10 family
Ptom.008G.00328	702	456.484	2531	209.887		Belongs to the peptidase S10 family
Ptom.002G.00468	747	501.352	2703.74	204.146		NADH dehydrogenase ubiquinone flavoprotein 2
Ptom.019G.00545	1185	939.324	4966.71	200.158		TOM1-like protein
Ptom.010G.01838	1086	840.324	4425.53	199.36	CYT1,EMB101,GMP1,SOZ1,VTC1	Mannose-1-phosphate
Ptom.019G.00986	1518	1272.32	6380	189.82	ATC4H,C4H,CYP73A5,REF3	Belongs to the cytochrome P450 family
Ptom.007G.00083	1038	792.324	3945	188.479	ATMYB84,MYB84,RAX3	transcription factor
Ptom.006G.01871	1509	1263.32	5381.2	161.244		rho GTPase-activating protein
Ptom.012G.00209	972	726.324	3029	157.866	ATSOT16,ATST5A,CORI-7,SOT16	Belongs to the sulfotransferase 1 family
Ptom.017G.00717	1074	828.324	3319	151.679	AFP3	Ninja-family protein AFP3-like
Ptom.003G.00595	1389	1143.32	4036	133.629	VRN2	Polycomb group protein EMBRYONIC FLOWER
Ptom.006G.01702	1491	1245.32	4247.14	129.102	FAD2	Omega-6 fatty acid desaturase, endoplasmic reticulum isozyme
Ptom.008G.01767	768	522.324	1437	104.144	ATEBP,EBP,ERF72,RAP2.3	ethylene-responsive transcription factor
Ptom.008G.00658	1317	1071.32	2713.99	95.8973	WOX5	26S proteasome non-ATPase regulatory subunit
Ptom.001G.03078	882	636.324	1563.87	93.0342	AGL8,FUL	MADS-box protein
Ptom.001G.03802	792	546.324	1285.99	89.1059	LHCB3,LHCB3*1	The light-harvesting complex (LHC) functions as a light receptor, it captures and delivers excitation energy to photosystems with which it is closely associated
Ptom.017G.01002	1326	1080.32	2293	80.3469		Belongs to the peptidase A1 family
Ptom.016G.00696	1020	774.324	1544	75.482		Heterogeneous nuclear ribonucleoprotein
Ptom.002G.01057	951	705.324	1365	73.2593	ANNAT1,ATOXY5,OXY5	Annexin D1-like
Ptom.009G.00248	744	498.352	916	69.579		Osmotin-like
Ptom.013G.00358	978	732.324	1319	68.1806	ATCYS-3A,CYTACS1,OASA1,OLD3	Belongs to the cysteine synthase cystathionine beta- synthase family
Ptom.010G.01254	1923	1677.32	2586	58.3621		Phosphatidylinositol 4-kinase
Ptom.006G.00344	840	594.324	851	54.2032	AT-P5C1,AT-P5R,EMB2772,P5CR	Belongs to the pyrroline-5-carboxylate reductase family
Ptom.013G.00947	990	744.324	1016.71	51.7074		Phosphorylase superfamily
Ptom.009G.00071	774	528.324	707	50.6568		Exosome complex component
Ptom.001G.01599	4026	3780.32	4852	48.586		chromatin binding
Ptom.001G.00504	810	564.324	693.098	46.4927	LHCA2	The light-harvesting complex (LHC) functions as a light receptor, it captures and delivers excitation energy to photosystems with which it is closely associated
Ptom.001G.01983	570	324.922	394	45.9025		-
Ptom.006G.01075	1521	1275.32	1340	39.7744	ATMDAR1,MDAR1	Monodehydroascorbate
Ptom.003G.00320	1641	1395.32	1382	37.4932	HAB1	phosphatase 2c
Ptom.006G.02682	1248	1002.32	964	36.4073		Serine threonine-protein kinase
Ptom.004G.01020	912	666.324	560	31.8142		Uncharacterized ACR, COG1678
Ptom.001G.02041	4539	4293.32	3455.02	30.4633		Protein PHOTOPERIOD-INDEPENDENT EARLY FLOWERING
Ptom.010G.00178	831	585.324	458	29.6202	ATVDAC1,VDAC1	Mitochondrial outer membrane protein porin of 34
Ptom.014G.00859	933	687.324	503.998	27.7579	HRE2	transcription factor
Ptom.003G.00704	1308	1062.32	732	26.0839		acetylornithine
Ptom.001G.02914	744	498.352	322	24.459	CCoAOMT1	caffeoyl-CoA O-methyltransferase
Ptom.007G.01257	1131	885.324	458.005	19.5834	HEMC	Porphobilinogen deaminase
Ptom.012G.01192	765	519.324	264	19.2435	CBF4,DREB1D	DNA-binding domain in plant proteins such as APETALA2 and EREBPs
Ptom.004G.01248	1308	1062.32	528.525	18.8333		ABSCISIC ACID-INSENSITIVE 5-like protein
Ptom.019G.00409	585	339.83	165	18.3798		-
Ptom.015G.01291	1038	792.324	379	18.1074	ENO2,LOS2	phosphopyruvate hydratase activity
Ptom.005G.02617	828	582.324	274.819	17.8649		psbP domain-containing protein 3
Ptom.010G.01504	1149	903.324	413	17.3072	AtMYB106,MYB106,NOK	Transcription factor
Ptom.005G.01454	942	696.324	315	17.1245		VQ motif
Ptom.004G.02049	3270	3024.32	1310	16.3969	MMT	Methionine
Ptom.018G.01165	492	247.512	107.129	16.3843		Pyrophosphate-energized vacuolar membrane proton
Ptom.011G.00597	795	549.324	228.566	15.7508	LHB1B1,LHCB1.4	The light-harvesting complex (LHC) functions as a light receptor, it captures and delivers excitation energy to photosystems with which it is closely associated
Ptom.004G.01145	1305	1059.32	440.604	15.7449		ABSCISIC ACID-INSENSITIVE 5-like protein
Ptom.013G.00111	663	417.626	163	14.7747		Protein DEHYDRATION-INDUCED 19 homolog
Ptom.015G.01345	1413	1167.32	442	14.3334		Hydroxyproline-rich glycoprotein family protein
Ptom.015G.01286	876	630.324	189	11.3506		Hypersensitive-induced response protein
Ptom.001G.02736	990	744.324	222	11.2904		phosphatase 2c
Ptom.008G.01605	1179	933.324	265	10.7481	AtTLP3,TLP3	Belongs to the TUB family
Ptom.008G.01162	1485	1239.32	344	10.5073		NHL domain-containing protein
Ptom.018G.00733	771	525.324	140	10.0883		Acyl-protein thioesterase
Ptom.010G.01268	2352	2106.32	558	10.0283		Conserved oligomeric Golgi complex subunit
Ptom.010G.01253	951	705.324	186	9.98259		Methyladenine glycosylase
Ptom.003G.00974	528	283.117	73	9.76058		AN1-like Zinc finger
Ptom.004G.01363	1401	1155.32	246	8.06029	ATCAP1,CAP 1,CAP1	Belongs to the CAP family
Ptom.008G.01689	711	465.432	83	6.75057	AILP1,ATAILP1	Stem-specific protein
Ptom.015G.00618	831	585.324	100	6.4673	ATEB1,ATEB1B,EB1B	Microtubule-associated protein RP EB family member
Ptom.004G.00024	627	381.693	62	6.14889		Malonyl-CoA decarboxylase
Ptom.015G.00745	1050	804.324	120.012	5.64823		Protein of unknown function (DUF1645)
Ptom.010G.02247	1269	1023.32	152	5.62276	ATJ2,J2	DnaJ protein homolog
Ptom.009G.00230	531	286.039	41	5.42598	ATMYB48,ATMYB48-1,ATMYB48-2,ATMYB48-3,MYB48	transcription factor
Ptom.018G.01371	762	516.324	72.138	5.28884		Alcohol dehydrogenase-like
Ptom.005G.02031	765	519.324	67.258	4.90258		NADH dehydrogenase ubiquinone flavoprotein 2
Ptom.008G.01352	999	753.324	95	4.77376		Malate dehydrogenase
Ptom.002G.02630	1140	894.324	111	4.69837	ADH2,ATGSNOR1,GSNOR,HOT5,PAR2	Belongs to the zinc-containing alcohol dehydrogenase family. Class-III subfamily
Ptom.002G.01626	981	735.324	85	4.37582	SPL8	SBP domain
Ptom.017G.00871	831	585.324	55	3.55701	GF14 NU,GRF7	protein domain specific binding
Ptom.004G.00090	996	750.324	69	3.48112	PRXR1	Removal of H(2)O(2), oxidation of toxic reductants, biosynthesis and degradation of lignin, suberization, auxin catabolism, response to environmental stresses such as wounding, pathogen attack and oxidative stress
Ptom.012G.00727	942	696.324	63	3.4249	DOF5.6,HCA2	dof zinc finger protein
Ptom.001G.02317	1353	1107.32	100.106	3.42218	ATRBL1,RBL1	Inactive rhomboid protein
Ptom.006G.01789	1905	1659.32	150	3.42199	CCR2,CRTISO	Prolycopene isomerase
Ptom.009G.01160	651	405.649	36	3.35948	PIP2;7,PIP3,PIP3A,SIMIP	Belongs to the MIP aquaporin (TC 1.A.8) family
Ptom.005G.01523	1083	837.324	62	2.80296		transcription factor
Ptom.018G.01166	1101	855.324	62.0018	2.74405		Pyrophosphate-energized vacuolar membrane proton
Ptom.006G.00833	846	600.324	40.8815	2.57786		Tropinone reductase homolog
Ptom.001G.01863	744	498.352	31	2.35475	AQP1,ATTIP2;1,DELTA-TIP,DELTA-TIP1,TIP2;1	Belongs to the MIP aquaporin (TC 1.A.8) family
Ptom.015G.00147	2244	1998.32	122.051	2.31203		-
Ptom.009G.01032	1191	945.324	57	2.28251	FBA2	fructose-bisphosphate aldolase
Ptom.010G.01776	552	306.957	18	2.2198	MEE34	26S proteasome non-ATPase regulatory subunit
Ptom.005G.02300	1272	1026.32	59.7333	2.20319		Nucleoredoxin
Ptom.001G.01465	744	498.352	29	2.20283	ATBI-1,ATBI1,BI-1,BI1	Belongs to the BI1 family
Ptom.010G.01297	798	552.324	32	2.19318		Tropinone reductase homolog At1g07440-like
Ptom.003G.01218	804	558.324	30.8824	2.09384	RPN12a	26S proteasome non-atpase regulatory subunit
Ptom.002G.01334	918	672.324	37	2.08325	ATMYB73,MYB73	transcription factor
Ptom.016G.01127	792	546.324	30.004	2.07897		Belongs to the eukaryotic ribosomal protein eS4 family
Ptom.006G.02008	891	645.324	34	1.99444	ATMYB4,MYB4	transcription, DNA-templated
Ptom.005G.02412	846	600.324	31.1812	1.9662		psbP domain-containing protein 3
Ptom.001G.02058	774	528.324	26	1.86291	CP24,LHCB6	The light-harvesting complex (LHC) functions as a light receptor, it captures and delivers excitation energy to photosystems with which it is closely associated
Ptom.001G.00487	789	543.324	26	1.81148		REF SRPP-like protein
Ptom.002G.02069	1194	948.324	41	1.63661	AtSAM2,MAT2,SAM-2,SAM2	Catalyzes the formation of S-adenosylmethionine from methionine and ATP
Ptom.009G.00114	759	513.324	22	1.62237	APX1,ATAPX01,ATAPX1,CS1,MEE6	Belongs to the peroxidase family
Ptom.004G.01149	807	561.324	23	1.55108	RRTF1	Transcription factor
Ptom.016G.00293	861	615.324	25	1.538		Dehydration-responsive element-binding protein
Ptom.017G.00888	546	300.99	12	1.5092	RBCS1A	RuBisCO catalyzes two reactions the carboxylation of D- ribulose 1,5-bisphosphate, the primary event in carbon dioxide fixation, as well as the oxidative fragmentation of the pentose substrate. Both reactions occur simultaneously and in competition at the same active site
Ptom.011G.00991	1200	954.324	37	1.46766		Ubiquitin exists either covalently attached to another protein, or free (unanchored). When covalently bound, it is conjugated to target proteins via an isopeptide bond either as a monomer (monoubiquitin), a polymer linked via different Lys residues of the ubiquitin (polyubiquitin chains) or a linear polymer linked via the initiator Met of the ubiquitin (linear polyubiquitin chains). Polyubiquitin…
Ptom.003G.00148	774	528.324	20	1.43301	CP24,LHCB6	The light-harvesting complex (LHC) functions as a light receptor, it captures and delivers excitation energy to photosystems with which it is closely associated
Ptom.002G.02333	798	552.324	20.4089	1.39876	LHCB2,LHCB2.2	The light-harvesting complex (LHC) functions as a light receptor, it captures and delivers excitation energy to photosystems with which it is closely associated
Ptom.008G.01553	1779	1533.32	55	1.35784	AtGolS4,GolS4	Belongs to the glycosyltransferase 8 family
Ptom.009G.00512	699	453.484	16	1.3356		60S ribosomal protein
Ptom.012G.00100	1158	912.324	31	1.28627		-
Ptom.005G.01061	540	294.99	10	1.28325		60S ribosomal protein
Ptom.001G.02264	729	483.406	16	1.25293	ATMYB48,ATMYB48-1,ATMYB48-2,ATMYB48-3,MYB48	transcription factor
Ptom.004G.01447	1191	945.324	31	1.24137	FBA2	fructose-bisphosphate aldolase
Ptom.002G.00103	2079	1833.32	60	1.23889		bromo domain
Ptom.004G.01247	651	405.649	13	1.21314		One of the primary rRNA binding proteins, it binds directly to 16S rRNA where it nucleates assembly of the head domain of the 30S subunit
Ptom.009G.01125	750	504.352	16	1.2009	PAD2	The proteasome is a multicatalytic proteinase complex which is characterized by its ability to cleave peptides with Arg, Phe, Tyr, Leu, and Glu adjacent to the leaving group at neutral or slightly basic pH
Ptom.005G.00629	750	504.352	16	1.2009	EMB3010,RPS6B	Belongs to the eukaryotic ribosomal protein eS6 family
Ptom.012G.00854	1017	771.324	24	1.17786	GAPC-2,GAPC2	Belongs to the glyceraldehyde-3-phosphate dehydrogenase family
Ptom.001G.03249	1437	1191.32	37	1.17568	ATMDAR4,MDAR4	monodehydroascorbate reductase, cytoplasmic isoform 2
Ptom.017G.00216	1182	936.324	29	1.17244		Ubiquitin-like domain
Ptom.002G.02268	642	396.671	12	1.14517	ATGST1,ATGSTF3,ATGSTF6,ERD11,GST1,GSTF6	Belongs to the GST superfamily
Ptom.002G.00160	648	402.671	12	1.12811	ATGSTF11,ATGSTF6,GSTF11	Belongs to the GST superfamily
Ptom.005G.01072	609	363.693	10.7982	1.12392		Domain in histone families 1 and 5
Ptom.006G.02114	642	396.671	11.6111	1.10806		Belongs to the complex I 20 kDa subunit family
Ptom.018G.01372	1203	957.324	27.862	1.10172		Alcohol dehydrogenase-like
Ptom.009G.00499	696	450.509	13	1.09234	AGL26	SpoU rRNA Methylase family
Ptom.011G.00320	630	384.693	11	1.08243	VPS28-1,VPS28-2	Component of the ESCRT-I complex (endosomal sorting complex required for transport I), a regulator of vesicular trafficking process
Ptom.001G.03129	792	546.324	15	1.03935		Phosducin-like protein 3
Ptom.013G.00799	978	732.324	19.8413	1.02562		Phosphorylase superfamily
Ptom.008G.01525	654	408.626	11	1.01903		PB1 domain
Ptom.014G.00741	3015	2769.32	73	0.997857	SPL12	Squamosa promoter-binding-like protein
Ptom.012G.00426	1449	1203.32	31	0.97521	ENO1	Enolase 1
Ptom.001G.00786	675	429.533	11	0.969428		Photosystem I reaction center subunit III
Ptom.015G.00607	759	513.324	13	0.958674	CAB4,LHCA4	The light-harvesting complex (LHC) functions as a light receptor, it captures and delivers excitation energy to photosystems with which it is closely associated
Ptom.007G.00682	1533	1287.32	30.7206	0.903359	ATIPS2,ATMIPS2,MIPS2	Inositol-3-phosphate
Ptom.006G.01944	708	462.484	11	0.900359	JAZ12,TIFY3B	TIFY 3B-like
Ptom.001G.02352	801	555.324	13	0.886168		Tropinone reductase homolog At1g07440-like
Ptom.014G.01167	849	603.324	14	0.878408		Carboxymethylenebutenolidase homolog
Ptom.012G.00382	987	741.324	17.1	0.873187		Guanine nucleotide-binding protein subunit beta-like
Ptom.008G.00967	771	525.324	12	0.864715		Belongs to the universal ribosomal protein uL15 family
Ptom.002G.00917	819	573.324	13	0.858346	NPQ4,PSBS	Photosystem II 22 kDa protein
Ptom.014G.01264	798	552.324	12.3775	0.848318	LHCB2,LHCB2.1	The light-harvesting complex (LHC) functions as a light receptor, it captures and delivers excitation energy to photosystems with which it is closely associated
Ptom.015G.00780	792	546.324	12.0024	0.831642		Belongs to the eukaryotic ribosomal protein eS4 family
Ptom.010G.01452	747	501.352	11	0.830556	ATWRKY57,WRKY57	WRKY transcription factor
Ptom.013G.01353	885	639.324	14	0.828946	XTH9	Catalyzes xyloglucan endohydrolysis (XEH) and or endotransglycosylation (XET).
Ptom.007G.00238	954	708.324	15	0.801638		epoxide hydrolase
Ptom.011G.00323	882	636.324	13	0.773364		Transmembrane protein 184C-like
Ptom.009G.00853	744	498.352	10	0.759596	CCoAOMT1	caffeoyl-CoA O-methyltransferase
Ptom.001G.02281	750	504.352	10	0.75056		Osmotin-like
Ptom.011G.01060	1011	765.324	15	0.741934		BOI-related E3 ubiquitin-protein ligase 3
Ptom.008G.01273	756	510.324	10	0.741776		Stem-specific protein
Ptom.008G.01647	759	513.324	10	0.737441		Belongs to the BI1 family
Ptom.013G.00108	792	546.324	10.0008	0.692954		Belongs to the eukaryotic ribosomal protein eS4 family
Ptom.015G.00397	2478	2232.32	40	0.6783	ATSYTF,NTMC2T3,NTMC2TYPE3,SYTF	Protein kinase C conserved region 2 (CalB)
Ptom.016G.00352	1158	912.324	16	0.663881	FAD2	Omega-6 fatty acid desaturase, endoplasmic reticulum isozyme
Ptom.010G.01635	828	582.324	10	0.650061	FAS1,NFB2	Chromatin assembly factor 1 subunit
Ptom.010G.00245	834	588.324	10	0.643432	BETA CA2,CA18,CA2	Reversible hydration of carbon dioxide
Ptom.009G.00223	897	651.324	11	0.639315	aTNUDT9,NUDT9	Nudix hydrolase
Ptom.013G.00341	900	654.324	11	0.636383		-
Ptom.010G.01469	1257	1011.32	17	0.636323		Plant protein of unknown function (DUF863)
Ptom.004G.00154	918	672.324	11	0.619346	UBQ10	Ubiquitin family
Ptom.004G.02039	1836	1590.32	26	0.618881		Protein NRT1 PTR FAMILY 4.3-like
Ptom.005G.01210	996	750.324	12.0211	0.606476	MSP-1,OE33,OEE1,OEE33,PSBO-1,PSBO1	oxygen-evolving enhancer protein
Ptom.002G.00798	1143	897.324	14	0.590606	ADH,ADH1,ATADH,ATADH1	alcohol dehydrogenase
Ptom.009G.00939	1431	1185.32	18	0.57485		-
Ptom.010G.01698	1575	1329.32	20	0.569532		ankyrin repeat
Ptom.005G.01229	996	750.324	11.0211	0.556026		oxygen-evolving enhancer protein
Ptom.005G.00105	1251	1005.32	14	0.527158	AtCRT1a,CRT1,CRT1a	Calreticulin
Ptom.006G.00894	2046	1800.32	25	0.525664		mRNA-capping
Ptom.014G.01023	1215	969.324	13	0.507684		Belongs to the glyceraldehyde-3-phosphate dehydrogenase family
Ptom.006G.02388	1149	903.324	12	0.502871		psbP domain-containing protein 5
Ptom.011G.00889	1113	867.324	11	0.480099		Mpv17 / PMP22 family
Ptom.001G.01619	1536	1290.32	16.3636	0.480065	CYP75B1,D501,TT7	Cytochrome p450
Ptom.015G.00699	1698	1452.32	18.3264	0.477675		Calmodulin binding protein-like
Ptom.007G.00146	1143	897.324	11	0.464048		Glyoxalase/Bleomycin resistance protein/Dioxygenase superfamily
Ptom.010G.02110	1542	1296.32	15.0042	0.438145	CPY,SCPL49	Belongs to the peptidase S10 family
Ptom.017G.00049	1113	867.324	10	0.436453		-
Ptom.014G.01153	1200	954.324	11	0.436331		5'-adenylylsulfate reductase
Ptom.009G.00911	1329	1083.32	12	0.419317		nuclease
Ptom.016G.01221	1152	906.324	10	0.417672		Zinc-binding dehydrogenase
Ptom.005G.02298	1539	1293.32	14	0.40977		Thioredoxin
Ptom.011G.00995	1179	933.324	10	0.405589	THI1,THI4,TZ	Involved in biosynthesis of the thiamine precursor thiazole.
Ptom.010G.01832	2160	1914.32	20	0.395488	P5CS2	P5CS plays a key role in proline biosynthesis, leading to osmoregulation in plants
Ptom.001G.02441	1206	960.324	10	0.394186	AGT,AGT1,SGAT	Serine--glyoxylate
Ptom.017G.00653	1548	1302.32	13.024	0.37857	AKIN10,KIN10,SNRK1.1	SNF1-related protein kinase catalytic subunit alpha
Ptom.012G.00714	2250	2004.32	20	0.37773		Tetratricopeptide repeat
Ptom.006G.01334	1278	1032.32	10	0.366693		Belongs to the peptidase C1 family
Ptom.010G.01856	1428	1182.32	11	0.352189	Rca	Ribulose bisphosphate carboxylase oxygenase activase
Ptom.010G.01470	1707	1461.32	12	0.310852		Plant protein of unknown function (DUF863)
Ptom.017G.01157	2370	2124.32	16	0.285114		Heat shock protein
Ptom.012G.00938	3339	3093.32	22.0083	0.269328		ZINC FINGER protein
Ptom.001G.01119	2745	2499.32	10.0009	0.151473		Belongs to the TRAFAC class myosin-kinesin ATPase superfamily. Kinesin family

[truncated: 1 more sheets: Supplementary Table S10]
